# Supplementary material for: Solvent-Free Oil-Based Extraction and Microencapsulation of Lutein from Marigold (Calendula officinalis)
Source: Molecules. 2026 May 13;31(10):1649. doi: 10.3390/molecules31101649 (PMC13209855; doi:10.3390/molecules31101649)
Supplement: Supplementary file 1 [file molecules-31-01649-s001.zip]

Archive with 1 entries (1 files):
- molecules-4279098-supplementary.pdf
